# Supplementary material for: Resting-state brain network alterations in spinal cord injury patients: an fNIRS study
Source: Front Hum Neurosci. 2026 Jun 10;20:1841779. doi: 10.3389/fnhum.2026.1841779 (PMC13291108; doi:10.3389/fnhum.2026.1841779)
Supplement: Supplementary file 1 [file Table_1.XLSX]

## Sheet: Sheet1
患者姓名	R-SMC~L-SMC HBO FC	LPFC-RM1 HBR FC	motor score	sensory score	disease duration	R-SMC~L-SMC HBR FC
李干	0.395622	0.101337	50	164	1	0.395622
李祥云	0.551416	0.0734461	66	188	3	0.480358
刘范延	0.17426	0.442587	0	124	11	0.17426
彭伟强	0.235731	0.0813002	40	124	1	0.0184932
邬顺开	0.288498	0.124415	50	112	2	0.102284
肖浦中	0.0129856	-0.19171	0	8	4	-0.0197682
阳小海	0.227438	0.276437	18	128	9	0.0750754
杨咏梅	0.269643	-0.0669638	44	128	1	0.442267
尹邦八	0.430671	0.398743	50	184	10	0.404471
喻永杰	0.396061	0.299675	50	180	1	0.396061
张爱田	0.544959	0.01461	64	188	1	0.480685
张洪峰	0.321979	0.31025	50	160	12	0.395197
郑志光	0.567537	0.656069	70	168	10	0.709229
周爱红	0.658032	0.525625	72	184	12	0.628796
周进	0.44894	0.127206	60	164	3	0.130676
朱爱国	0.215395	0.196889	16	124	5	0.162173
朱小华	0.242092	0.0961754	42	124	2	0.158739
蔡春红	0.488787	0.226469	62	184	2	0.255361
冯湘鄂	0.894837	0.671999	84	192	24	0.409463
黄腊英	0.121536	0.128702	0	120	9	0.0170411
黄专华	0.742342	0.268942	76	192	6	0.635068
